# Supplementary material for: Distinct neural mechanisms underlie subjective and objective recollection and guide memory-based decision making
Source: eLife. 2021 Mar 9;10:e62520. doi: 10.7554/eLife.62520 (PMC7943194; doi:10.7554/eLife.62520)
Supplement: Figure 2—source data 1. [file elife-62520-fig2-data1.csv]

Subject	cond	accuracy
3007	aa	0.741071428571429
3008	aa	0.684210526315789
3010	aa	0.642857142857143
3011	aa	0.846846846846847
3012	aa	0.651785714285714
3013	aa	0.672727272727273
3014	aa	0.718181818181818
3015	aa	0.778761061946903
3017	aa	0.651785714285714
3018	aa	0.672897196261682
3019	aa	0.736842105263158
3020	aa	0.732142857142857
3021	aa	0.823008849557522
3022	aa	0.77319587628866
3023	aa	0.701754385964912
3025	aa	0.774774774774775
3026	aa	0.84070796460177
3027	aa	0.745614035087719
3028	aa	0.842105263157895
3029	aa	0.718181818181818
3034	aa	0.691588785046729
3035	aa	0.790909090909091
3040	aa	0.672566371681416
3101	aa	0.619469026548673
3102	aa	0.723214285714286
3103	aa	0.702702702702703
3104	aa	0.526785714285714
3105	aa	0.692982456140351
3201	aa	0.787610619469027
3007	ab	0.714285714285714
3008	ab	0.576576576576577
3010	ab	0.530973451327434
3011	ab	0.696428571428571
3012	ab	0.62280701754386
3013	ab	0.63716814159292
3014	ab	0.56140350877193
3015	ab	0.743362831858407
3017	ab	0.640350877192982
3018	ab	0.720720720720721
3019	ab	0.663716814159292
3020	ab	0.640350877192982
3021	ab	0.850877192982456
3022	ab	0.715686274509804
3023	ab	0.631578947368421
3025	ab	0.649122807017544
3026	ab	0.578947368421053
3027	ab	0.657894736842105
3028	ab	0.789473684210526
3029	ab	0.625
3034	ab	0.610619469026549
3035	ab	0.581818181818182
3040	ab	0.610619469026549
3101	ab	0.628318584070796
3102	ab	0.628318584070796
3103	ab	0.578947368421053
3104	ab	0.605263157894737
3105	ab	0.552631578947368
3201	ab	0.710526315789474
